# Supplementary material for: Long-Term Outcomes of Ledipasvir/Sofosbuvir Treatment in Hepatitis C: Viral Suppression, Hepatocellular Carcinoma, and Mortality in Mongolia
Source: Viruses. 2025 May 22;17(6):743. doi: 10.3390/v17060743 (PMC12197668; doi:10.3390/v17060743)
Supplement: Supplementary file 1 [file viruses-17-00743-s001.zip]

Archive with 1 entries (1 files):
- viruses-3583500-supplementary.pdf
